# Supplementary material for: Gallic Acid Prevents the Oxidative and Endoplasmic Reticulum Stresses in the Hippocampus of Adult-Onset Hypothyroid Rats
Source: Front Pharmacol. 2021 Jul 6;12:671614. doi: 10.3389/fphar.2021.671614 (PMC8290492; doi:10.3389/fphar.2021.671614)
Supplement: Supplementary file 1 [file DataSheet1.ZIP]

Archive with 12 entries (12 files):
- Actina1.jpg
- ATF4-ATF6.jpg
- Bax.jpg
- Bcl2.jpg
- eIF2a-GADD153.jpg
- GADD34-XBP1.jpg
- IRE1a.jpg
- p53.jpg
- peIF2a-Caspasa12.jpg
- PERK.jpg
- densidades WB.xlsx
- wester bloting.pptx
