# Supplementary material for: Gallic Acid Prevents the Oxidative and Endoplasmic Reticulum Stresses in the Hippocampus of Adult-Onset Hypothyroid Rats
Source: Front Pharmacol. 2021 Jul 6;12:671614. doi: 10.3389/fphar.2021.671614 (PMC8290492; doi:10.3389/fphar.2021.671614)
Supplement: Supplementary file 1 [file DataSheet1.ZIP › densidades WB.xlsx]

## Sheet: Hoja1
	IRE1ALPHA			Actina	IRE1a/ACTINA		ATF4	ATF4/ACTINA			CHOP	CHOP/acxt			ATF6	ATF6/ACT			GADD34	gadd34/ACT			XBP1	XBP1/ACT			eIF2a	eIF2a/ACT			caspase12	caspase12/ACT			PERK	caspase12/ACT			Bax	Bax/ACT			Bcl2	BCl2/ACT			p53	p53/ACT
EU	173.692	0.257738		0.432484	0.595949	182.304	0.236108	0.545935	0.667726	171.683	0.263039	0.608206	0.743889	178.591	0.245223	0.567011	0.693505	183.098	0.234198	0.54152	0.662326	179.47	0.243037	0.561957	0.687323	115.048	0.265812	1.1258	0.75173	178.205	0.0287407	0.109264	0.0812801	146.393	0.133953	0.54625	0.378827	161.003	0.0827886	0.353497	0.234131	119.025	0.247015	1.01637	0.698571	167.611	0.0613051	0.230633	0.173374
EU	171.334	0.263971		0.463136	0.569964	179.959	0.241829	0.522155	0.683905	168.335	0.272102	0.587521	0.76952	172.995	0.259566	0.560454	0.734067	182.221	0.236308	0.510236	0.668293	177.884	0.246994	0.533309	0.698514	116.82	0.257349	1.06418	0.727798	174.917	0.0386138	0.141909	0.109202	135.719	0.175033	0.674329	0.495002	156.914	0.0965754	0.408684	0.273121	126.768	0.212329	0.859651	0.600478	160.186	0.0855121	0.33228	0.241833
EU	173.591	0.258002		0.366438	0.704082	180.015	0.241691	0.659568	0.683515	163.32	0.28624	0.781142	0.809503	176.804	0.249722	0.681486	0.706229	182.711	0.235127	0.641657	0.664953	176.916	0.249438	0.68071	0.705425	95.882	0.367735	1.52151	1.03997	175.183	0.0378075	0.132083	0.106922	134.246	0.180981	0.724727	0.511823	158.949	0.0896651	0.381347	0.253578	112.225	0.279594	1.1209	0.790708	155.19	0.102507	0.278754	0.289897
HX	78.757	0.706823		0.420226	1.68201	111.448	0.487969	1.16121	1.40909	111.11	0.489742	1.16543	1.41421	106.877	0.512649	1.21994	1.48036	122.06	0.436091	1.03775	1.25929	97.33	0.569556	1.35536	1.64469	142.667	0.147907	0.303106	0.427105	89.246	0.408377	0.833861	1.17926	91.716	0.392871	0.766355	1.13448	96.468	0.364296	0.835367	1.05197	161.66	0.0806094	0.14153	0.232773	85.995	0.429522	2.90401	1.24032
HX	74.514	0.744515		0.478612	1.55557	113.353	0.478122	0.998976	1.38066	102.515	0.537693	1.12344	1.55268	105.928	0.517969	1.08223	1.49572	111.252	0.488996	1.0217	1.41206	100.092	0.552286	1.15393	1.59482	140.941	0.154507	0.323154	0.446165	92.727	0.386657	0.719103	1.11654	87.913	0.416943	0.804957	1.20399	100.106	0.343449	0.702356	0.991768	169.658	0.054839	0.0992946	0.158357	80.419	0.46793	3.02854	1.35123
HX	77.333	0.719165		0.467758	1.53747	115.382	0.467902	1.00031	1.35115	104.97	0.523411	1.11898	1.51144	110.772	0.491524	1.05081	1.41936	108.036	0.506246	1.08228	1.46187	104.606	0.525497	1.12344	1.51746	142.145	0.149893	0.320352	0.432843	97.604	0.357694	0.683392	1.0329	82.973	0.449985	0.91549	1.29941	91.053	0.396988	0.78418	1.14637	163.672	0.0739962	0.140812	0.213677	76.57	0.496197	3.31033	1.43285
EU GAL	169.454	0.269041		0.457088	0.588597	178.858	0.244557	0.535034	0.739738	151.331	0.323067	0.706794	0.977214	175.246	0.253706	0.55505	0.767412	174.751	0.254984	0.557845	0.771277	174.281	0.256203	0.560512	0.774964	81.368	0.461189	1.88581	1.39501	171.051	0.0504879	0.156277	0.152716	142.178	0.149768	0.590318	0.453017	155.859	0.100197	0.392953	0.303076	107.855	0.301703	1.17759	0.912592	148.766	0.12527	0.271623	0.378916
EU GAL	171.173	0.264401		0.43285	0.610838	178.157	0.246309	0.56904	0.745037	149.21	0.330072	0.762555	0.998403	176.062	0.251613	0.581292	0.761079	177.403	0.248206	0.573422	0.750774	174.562	0.255474	0.590213	0.772758	75.416	0.504978	2.05018	1.52746	174.519	0.0398228	0.120649	0.120456	138.459	0.164156	0.652417	0.496541	154.076	0.106379	0.428593	0.321777	94.017	0.378836	1.48287	1.1459	146.028	0.135303	0.267938	0.409264
EU GAL	170.371	0.266556		0.449357	0.593195	175.789	0.252311	0.561495	0.763192	151.456	0.322659	0.718047	0.97598	176.492	0.250516	0.557499	0.75776	176.386	0.250786	0.558099	0.758577	176.532	0.250414	0.557272	0.757452	77.178	0.491629	1.9485	1.48708	175.659	0.036368	0.112713	0.110006	138.198	0.165182	0.659369	0.499643	152.505	0.111892	0.446168	0.338452	92.525	0.387893	1.54901	1.1733	148.671	0.125614	0.255506	0.379958
HX GAL	130.188	0.400772		0.425114	0.94274	159.117	0.298642	0.702499	0.926596	158.081	0.30178	0.709881	0.936333	150.448	0.325964	0.766769	1.01137	145.063	0.344236	0.80975	1.06806	140.503	0.360568	0.848169	1.11874	93.056	0.384651	1.288	1.19346	142.374	0.149021	0.493806	0.462367	145.604	0.136875	0.419908	0.424682	163.744	0.0737612	0.214275	0.228859	107.363	0.304254	0.843817	0.944007	155.45	0.101608	0.264157	0.31526
HX GAL	140.275	0.361407		0.414074	0.872808	171.54	0.26342	0.636168	0.817315	161.229	0.292345	0.706021	0.907058	144.945	0.344648	0.832336	1.06934	153.559	0.315875	0.762848	0.980066	153.795	0.315123	0.761032	0.977733	90.047	0.403297	1.531	1.25131	154.702	0.1042	0.356428	0.323301	151.066	0.116997	0.339469	0.363008	157.615	0.0941839	0.298168	0.292224	104.882	0.317316	1.00696	0.984536	151.539	0.115314	0.285927	0.357783
HX GAL	156.399	0.306947		0.382491	0.802495	169.15	0.269869	0.705557	0.837323	167.388	0.274719	0.718238	0.852371	143.223	0.350728	0.916957	1.0882	155.521	0.309679	0.809638	0.960841	156.159	0.307691	0.804441	0.954673	108.925	0.296199	1.09757	0.919018	157.93	0.0931131	0.338939	0.288902	158.918	0.0897697	0.255953	0.278528	160.032	0.0860272	0.277795	0.266917	122.591	0.23074	0.749909	0.715918	161.415	0.0814209	0.274885	0.252625
	1	66150	119.025	27	185																																				1	57753	167.611	116	186
	2	66150	126.768	29	185																						peIF2alpha														2	57753	160.186	100	185
	3	66150	112.225	28	187																					177.077	0.032105	#DIV/0!													3	57753	155.19	93	201
	4	66150	161.66	100	187																					175.683	0.0362955	#DIV/0!													4	57753	85.995	30	182
	5	66150	169.658	129	185																					177.1	0.0320362	#DIV/0!													5	57753	80.419	25	194
	6	66150	163.672	104	185																					109.694	0.292281	#DIV/0!													6	57753	76.57	27	176
	7	66150	107.855	25	182																					121.64	0.235029	#DIV/0!													7	57753	148.766	90	180
	8	66150	94.017	24	178																					124.502	0.222233	#DIV/0!													8	57753	146.028	81	188
	9	66150	92.525	19	177																					176.279	0.0344994	#DIV/0!													9	57753	148.671	89	178
	10	66150	107.363	17	180																					173.835	0.0419077	#DIV/0!													10	57753	155.45	87	188
	11	66150	104.882	18	178																					172.786	0.0451227	#DIV/0!													11	57753	151.539	91	180
	12	66150	122.591	22	180																					137.671	0.16726	#DIV/0!													12	57753	161.415	111	189
																										140.223	0.157279	#DIV/0!
																										140.73	0.15532	#DIV/0!

## Sheet: Hoja2
	Actina	IRE1a	IRE1a/act	ATF4	ATF4/act	GADD153	CHOP/act	ATF6	ATF6/act	GADD34	GADD34/act	XBP1	XBP1/act	eIF2a-P	eIF2a-P/act	eiF2a	eIF2a-NP/act	P/NO eIF2a	caspase12	caspas 12/act	PERK	PERK/act	Bax	Bax/act	Bcl2	Bax/act	Bax/Bcl2	p53	p53/act
EU	0.432484	0.257738	0.595949	0.236108	0.545935	0.263039	0.608206	0.245223	0.567011	0.234198	0.54152	0.243037	0.561957	0.032105	0.074234	0.265812	0.614616	0.120781	0.0287407	0.0664549	0.133953	0.30973	0.0827886	0.191426	0.247015	0.571154	0.335156	0.0613051	0.141751
EU	0.463136	0.263971	0.569964	0.241829	0.522155	0.272102	0.587521	0.259566	0.560454	0.236308	0.510236	0.246994	0.533309	0.0362955	0.0783691	0.257349	0.555667	0.141036	0.0386138	0.0833748	0.175033	0.37793	0.0965754	0.208525	0.212329	0.45846	0.454838	0.0855121	0.184637
EU	0.366438	0.258002	0.704082	0.241691	0.659568	0.28624	0.781142	0.249722	0.681486	0.235127	0.641657	0.249438	0.68071	0.0320362	0.0874258	0.367735	1.00354	0.0871176	0.0378075	0.103176	0.180981	0.493891	0.0896651	0.244694	0.279594	0.763006	0.320697	0.102507	0.27974
HX	0.420226	0.706823	1.68201	0.487969	1.16121	0.489742	1.16543	0.512649	1.21994	0.436091	1.03775	0.569556	1.35536	0.292281	0.695533	0.147907	0.351969	1.97612	0.408377	0.971804	0.392871	0.934906	0.364296	0.866905	0.0806094	0.191824	4.51927	0.429522	1.02212
HX	0.478612	0.744515	1.55557	0.478122	0.998976	0.537693	1.12344	0.517969	1.08223	0.488996	1.0217	0.552286	1.15393	0.235029	0.491064	0.154507	0.322823	1.52116	0.386657	0.807871	0.416943	0.871149	0.343449	0.717594	0.054839	0.114579	6.26286	0.46793	0.97768
HX	0.467758	0.719165	1.53747	0.467902	1.00031	0.523411	1.11898	0.491524	1.05081	0.506246	1.08228	0.525497	1.12344	0.222233	0.475102	0.149893	0.320451	1.4826	0.357694	0.7647	0.449985	0.962003	0.396988	0.848703	0.0739962	0.158193	5.36497	0.496197	1.0608
EU GAL	0.457088	0.269041	0.588597	0.244557	0.535034	0.323067	0.706794	0.253706	0.55505	0.254984	0.557845	0.256203	0.560512	0.0344994	0.0754765	0.461189	1.00897	0.0748053	0.0504879	0.110455	0.149768	0.327656	0.100197	0.219207	0.301703	0.660054	0.332105	0.12527	0.27406
EU GAL	0.43285	0.264401	0.610838	0.246309	0.56904	0.330072	0.762555	0.251613	0.581292	0.248206	0.573422	0.255474	0.590213	0.0419077	0.096818	0.504978	1.16664	0.0829891	0.0398228	0.0920014	0.164156	0.379245	0.106379	0.245765	0.378836	0.875212	0.280806	0.135303	0.312586
EU GAL	0.449357	0.266556	0.593195	0.252311	0.561495	0.322659	0.718047	0.250516	0.557499	0.250786	0.558099	0.250414	0.557272	0.0451227	0.100416	0.491629	1.09407	0.0917821	0.036368	0.0809335	0.165182	0.367597	0.111892	0.249006	0.387893	0.863218	0.288462	0.125614	0.279543
HX GAL	0.425114	0.400772	0.94274	0.298642	0.702499	0.30178	0.709881	0.325964	0.766769	0.344236	0.80975	0.360568	0.848169	0.16726	0.393447	0.384651	0.904819	0.434835	0.149021	0.350543	0.136875	0.321973	0.0737612	0.173509	0.304254	0.715699	0.242433	0.101608	0.239014
HX GAL	0.414074	0.361407	0.872808	0.26342	0.636168	0.292345	0.706021	0.344648	0.832336	0.315875	0.762848	0.315123	0.761032	0.157279	0.379833	0.403297	0.973975	0.389983	0.1042	0.251645	0.116997	0.282552	0.0941839	0.227457	0.317316	0.766327	0.296814	0.115314	0.278486
HX GAL	0.382491	0.306947	0.802495	0.269869	0.705557	0.274719	0.718238	0.350728	0.916957	0.309679	0.809638	0.307691	0.804441	0.15532	0.406075	0.296199	0.774396	0.524376	0.0931131	0.243439	0.0897697	0.234698	0.0860272	0.224913	0.23074	0.603258	0.372831	0.0814209	0.21287
	0.420686
	0.455532
